# Supplementary material for: Microscale Thermophoresis Reveals Oxidized Glutathione as High-Affinity Ligand of Mal d 1
Source: Foods. 2021 Nov 11;10(11):2771. doi: 10.3390/foods10112771 (PMC8618550; doi:10.3390/foods10112771)
Supplement: Supplementary file 1 [file foods-10-02771-s001.zip]

Archive with 1 entries (1 files):
- foods-1429956-supplementary.pdf
